# Supplementary material for: Muscle mass and body composition in Japanese children measured by bioelectrical impedance analysis
Source: Sci Rep. 2025 Nov 10;15:39234. doi: 10.1038/s41598-025-22830-5 (PMC12603032; doi:10.1038/s41598-025-22830-5)
Supplement: Supplementary file 1 — Supplementary Material 1 [file 41598_2025_22830_MOESM1_ESM.xlsx]

## Sheet: SuppleTable 1
Supplemental Table 1. Mean and standard deviation of body composition measurements in Japanese children aged 6-11 years
Age		years	6		7		8		9		10		11
Sex	Parameter	Units	Mean	SD	Mean	SD	Mean	SD	Mean	SD	Mean	SD	Mean	SD
male	number		207		200		216		237		225		241
	CA	years	6.61543	0.290248	7.62401	0.288135	8.59967	0.305599	9.61737	0.302544	10.6011	0.278774	11.6245	0.279959
	Height	cm	117.01	5.35149	122.941	5.20483	128.73	5.46934	134.593	5.55541	140.093	6.31655	146.52	6.74822
	Weight	kg	21.2744	3.45051	24.161	4.10036	28.2245	5.96217	30.8595	5.37264	34.8764	7.34593	39.817	8.01776
	BMI	kg/m2	15.4546	1.47604	15.9065	1.90851	16.913	2.54926	16.9637	2.23065	17.6311	2.63928	18.444	18.444
	LMI	kg/m2	12.1753	1.3444	13.0353	0.514915	13.3766	0.569131	13.502	0.547663	13.74	0.635509	14.2281	0.782339
	SMI	kg/m2	5.2913	0.414333	5.524	0.432852	5.88843	0.489998	5.98439	0.475912	6.25156	0.524242	6.65851	0.609867
	LMI-trunks	kg/m2	7.5999	0.164121	7.51114	0.214051	7.48923	0.352166	7.51747	0.265102	7.48917	0.262082	7.56785	0.405299
	LMI-upper	kg/m2	0.959807	0.0880291	1.02152	0.0956265	1.09923	0.106918	1.11686	0.0948563	1.15897	0.123092	1.24644	0.147292
	LMI-lower	kg/m2	4.33263	0.336215	4.50263	0.344202	4.78881	0.398602	4.86589	0.395529	5.09136	0.412275	5.41397	0.477946
	FMI	kg/m2	1.91518	1.16366	2.27258	1.48649	2.89099	2.21585	2.79373	1.82019	3.1939	2.13467	3.46655	2.45012
	BFP	%	12.4652	4.74484	13.5495	6.27444	15.9231	7.93161	15.5527	7.18994	16.9418	8.10241	17.5436	8.57374
female	number		200		202		236		205		220		231
	CA	years	6.61648	0.315501	7.58969	0.291265	8.59482	0.307789	9.6081	0.30159	10.5788	0.284157	11.6264	0.295316
	Height	cm	116.226	4.72632	121.509	5.38126	128.075	5.88075	134.009	6.73704	141.41	7.39367	147.895	7.01864
	Weight	kg	21.0495	3.3878	23.2391	3.76663	27.0674	5.65239	30.3356	6.08349	34.8455	7.29762	39.6385	7.5464
	BMI	kg/m2	15.512	1.69067	15.6644	1.74727	16.3979	2.44936	16.7785	2.36426	17.2836	2.51786	18.0173	2.57818
	LMI	kg/m2	11.6502	1.30801	12.5267	0.649227	12.7375	0.863592	12.8988	0.839777	13.0318	0.887971	13.3077	0.884841
	SMI	kg/m2	5.2455	0.457851	5.29851	0.437596	5.46907	0.52367	5.61561	0.503176	5.75545	0.559613	5.90476	0.567622
	LMI-trunks	kg/m2	7.26444	0.366079	7.22838	0.370457	7.26884	0.456905	7.28518	0.432733	7.27583	0.46031	7.40324	0.434246
	LMI-upper	kg/m2	0.98853	0.122803	1.00555	0.108562	1.03276	0.122289	1.05737	0.125307	1.0801	0.142681	1.13089	0.150315
	LMI-lower	kg/m2	4.25469	0.358616	4.29243	0.347703	4.43635	0.413306	4.55608	0.394715	4.67607	0.439961	4.77321	0.448267
	FMI	kg/m2	2.26651	1.10867	2.51622	1.16341	2.98972	1.61878	3.16878	1.59468	3.4992	1.72112	3.91346	1.7942
	BFP	%	15.1085	4.47341	15.5535	4.96429	17.3525	6.19228	18.0976	5.95287	19.4177	6.2421	20.9004	6.16168
