# Supplementary material for: Muscle mass and body composition in Japanese children measured by bioelectrical impedance analysis
Source: Sci Rep. 2025 Nov 10;15:39234. doi: 10.1038/s41598-025-22830-5 (PMC12603032; doi:10.1038/s41598-025-22830-5)
Supplement: Supplementary file 2 — Supplementary Material 2 [file 41598_2025_22830_MOESM2_ESM.xlsx]

## Sheet: Table 2
Supplemental Table 2. Mean and standard deviation of body composition measurementss in Japanese children aged 12-17 years
Age		years	12		13		14		15		16		17
Sex	Parameter	Units	Mean	SD	Mean	SD	Mean	SD	Mean	SD	Mean	SD	Mean	SD
male	number		363		304		355		870		861		784
	CA	years	12.5816	0.287898	13.6078	0.284397	14.5632	0.290611	15.6195	0.282825	16.6141	0.281226	17.6333	0.271168
	Height	cm	154.042	7.95025	162.141	6.86934	165.661	5.99997	168.737	5.66851	170.284	5.57183	170.796	5.74496
	Weight	kg	44.9264	9.45432	50.0507	8.30157	54.1648	9.73748	57.6833	9.32798	59.0029	8.65973	61.0955	9.55001
	BMI	kg/m2	18.7986	2.90973	18.9727	2.47952	19.6761	2.96453	20.2348	2.9708	20.3201	2.62295	20.9204	2.98815
	LMI	kg/m2	14.6145	0.872935	15.1142	0.796597	15.5382	1.04245	15.9982	1.16838	16.37	1.35947	16.7083	1.54553
	SMI	kg/m2	6.8573	0.618562	7.14309	0.557178	7.40535	0.649424	7.71437	0.649325	7.96458	0.722149	8.12832	0.794804
	LMI-trunks	kg/m2	7.75715	0.485672	7.96852	0.405463	8.13569	0.439442	8.28274	0.546808	8.40506	0.690195	8.57914	0.876201
	LMI-upper	kg/m2	1.32208	0.149071	1.38558	0.127461	1.45806	0.143686	1.52903	0.149799	1.56428	0.175009	1.59278	0.20203
	LMI-lower	kg/m2	5.53486	0.482639	5.76011	0.446785	5.94436	0.517967	6.1857	0.511654	6.4007	0.564898	6.53642	0.614226
	FMI	kg/m2	3.39304	2.39304	3.02213	1.9194	3.26694	2.14319	3.33393	2.02887	3.04459	1.5106	3.2927	1.77311
	BFP	%	16.8366	8.29495	15.1033	6.73014	15.6101	7.07955	15.6144	6.49464	14.4495	5.0725	15.1478	5.37197
female	number		343		331		345		722		624		680
	CA	years	12.5782	0.282836	13.5427	0.28744	14.573	0.273734	15.6094	0.288254	16.5964	0.287376	17.6	0.29
	Height	cm	151.76	5.99819	155.104	5.55245	156.299	5.55827	157.325	5.20431	158	5.61052	158.3	5.24
	Weight	kg	43.4959	7.7919	46.6852	7.3153	49.0504	7.11069	50.1004	6.78132	51.1429	6.58057	51.4	6.38
	BMI	kg/m2	18.8149	2.71209	19.3647	2.55843	20.0548	2.574	20.2145	2.34269	20.4782	2.349	20.5	2.28
	LMI	kg/m2	13.3977	0.871729	13.5486	0.857247	13.6936	0.861418	13.7897	0.87129	13.9586	0.916802	13.9748	0.95
	SMI	kg/m2	5.88047	0.573588	5.95559	0.581787	6.18551	0.543961	6.36925	0.52528	6.51843	0.522155	6.6	0.53
	LMI-trunks	kg/m2	7.51921	0.408273	7.59172	0.389617	7.51106	0.369613	7.41915	0.378223	7.4393	0.447672	7.39988	0.493901
	LMI-upper	kg/m2	1.16197	0.155633	1.18554	0.146898	1.20172	0.142633	1.20906	0.131493	1.19929	0.127714	1.18515	0.124682
	LMI-lower	kg/m2	4.71676	0.438622	4.77136	0.455659	4.98076	0.420999	5.16063	0.404836	5.31995	0.406618	5.3898	0.423057
	FMI	kg/m2	4.59729	2.01241	4.97495	1.99562	5.50055	2.00009	5.5739	1.71967	5.67285	1.68554	5.7	1.61
	BFP	%	23.5554	6.60062	24.955	6.14434	26.7643	5.87042	27.068	5.15204	27.2279	5.052	27.4	4.88
